# Supplementary material for: Biomarkers in Adult-Type Diffuse Gliomas: Elevated Levels of Circulating Vesicular Heat Shock Protein 70 Serve as a Biomarker in Grade 4 Glioblastoma and Increase NK Cell Frequencies in Grade 3 Glioma
Source: Biomedicines. 2023 Dec 7;11(12):3235. doi: 10.3390/biomedicines11123235 (PMC10741018; doi:10.3390/biomedicines11123235)
Supplement: Supplementary file 1 [file biomedicines-11-03235-s001.zip]

Archive with 1 entries (1 files):
- biomedicines-2613933-supplementary.pdf
